# Supplementary material for: The unifying catalytic mechanism of the RING-between-RING E3 ubiquitin ligase family
Source: Nat Commun. 2023 Jan 11;14:168. doi: 10.1038/s41467-023-35871-z (PMC9834252; doi:10.1038/s41467-023-35871-z)
Supplement: Supplementary file 3 — Supplementary Dataset 1 [file 41467_2023_35871_MOESM3_ESM.xlsx]

## Sheet: Sheet1
Construct	Forward primer	Reverse primer
HOIL-1
233-510	ATGAGGAAGAGCGTGCTCGCTTG	CGGGCCCTGAAACAGAACTT
195-510	GTTGGCTGGCAATGCCCGGGT	CGGGCCCTGAAACAGAACTT
280-510	CAGAATGCCCGGTTTGTTATTCAGTACT	CGGGCCCTGAAACAGAACTT
C460A	AAAGGACGGCGCCGATTGGATCC	TTTTGTACTACGATCTGGC
V284A	CCCGGCGTGTTATTCAGTACTGGCAC	CATTCTGCGGGTTCGGTA
I326A	TTGCCCGTTCGCGGATAATACGTACAGTTG	CTTACCTCAGCCTCTTGTG
L435A	GGCGAAAGTTATGTTACAACAGGGGG	ATTTCAGTGGTCTGGCGA
M438A	GTTGAAAGTTGCGTTACAACAGGGGG	ATTTCAGTGGTCTGGCGA
I358R	GGATTTGGGTCGCAGTATCGCTGAGAACC	AGGAAGCGCTGGTAGTCC
H510A	CCAGAACTGCGCGTAAAGCTTTCTAGACCATTTAAACAC	CATGAGGGATGGCATGGG
E383A	TGCTTTTTTGCGGACGATGTTAATGAATTTACTTG	CCACCCTTTGCAGTCCGG
E383A/D384A/D385A	CGCGGTTAATGAATTTACTTGCCC	GCCGCAAAAAAGCACCACCCTTTG
RNF216
511-784	aagttctgtttcagggcccgCAACTTATCGAATGTCGTTGTTGC	atggtctagaaagctttaCAAGGCTTCTACACGCTGAACTTTTTCTAC
457-784	aagttctgtttcagggcccgGAAAATAAGCGCCGTCACTGC	atggtctagaaagctttaCAAGGCTTCTACACGCTGAACTTTTTCTAC
C517A	CGAATGTCGTgcaTGCTACGGAGAG	ATAAGTTGTCCGTCCTTC
Y519A	TCGTTGTTGCgcaGGAGAGTTTCCC	CATTCGATAAGTTGTCCG
C688A	GAGTGAGGGTgcgAACCGTATGTCTTGTCG	TTGATCAGCCCTGTCCCA
Others
UbcH7 F63A	AGAGTACCCAGCGAAACCACCGAAG	GCTGGAAAGTTGATTTCG
UbcH7 C86K	CGACGAAAAGGGGCAGGTCAAACTGCCAGTAATTAGTGCCG	CGGCACTAATTACTGGCAGTTTGACCTGCCCCTTTTCGTCG
UbcH7 K96A	CGAAAACTGGGCGCCAGCAACCAAAAC	GCACTAATTACTGGCAGAC
UbcH7 Q103A	CAAAACCGACGCGGTAATCCAGTCCCTC	GTTGCTGGCTTCCAGTTTTCG
Ubiquitin I44A	GCAGAGGTTGgcaTTTGCTGGGAAACAG	TGATCAGGAGGGATGCCT
