# Supplementary material for: The unifying catalytic mechanism of the RING-between-RING E3 ubiquitin ligase family
Source: Nat Commun. 2023 Jan 11;14:168. doi: 10.1038/s41467-023-35871-z (PMC9834252; doi:10.1038/s41467-023-35871-z)
Supplement: Supplementary file 5 — Source data file [file 41467_2023_35871_MOESM5_ESM.xlsx]

## Sheet: Fig1b
Figure 1b
	E2-Ub raw intensities
				HOIL-1L
		—		26072424	34711740	32275656
		M1		2428524	4723614	6397398
		K6		25855074	33780222	31032288
		K11		22451562	28869372	28329840
		K27		24280704	32928714	27728694
		K29		25523442	31771152	31483746
		K33		22802472	32775120	28740474
		K48		28600614	33586686	28513926
		K63		10519614	10816722	13099212
		Background		168210	97524	1036980
	Normalised
		-	M1	K6	K11	K27	K29	K33	K48	K63
		100	8.72566	99.1609	86.0221	93.0833	97.8807	87.3768	109.76	39.9603
		100	13.3647	97.3089	83.1215	94.8489	91.5047	94.4051	96.7497	30.9676
		100	17.1596	96.0198	87.3688	85.4444	97.465	88.6833	87.9581	38.6131

## Sheet: Fig1c
Figure 1c
E2-Ub raw intensity
	[Di-Ub] (μM)	M1			K63
	0	21498256	36450855	40116648	44201768	38970330	39821392
	2.5	24549304	29733165	32432712	40865760	34311270	36982400
	5	19187792	22525440	25683008	37953448	32754750	35327552
	10	8743488	13730010	16159416	28530840	27610275	29276416
	20	2661152	6137145	8061352	18708248	18100425	20718360
	40	2536664	4791780	6286384	6907368	10491915	11920376
	Background	201864	55965	949936	201864	55965	949936
Normalised
	[Di-Ub] (μM)	M1			K63
	0	100	100	100	100	100	100
	2.5	114.327	81.5422	80.3815	92.4181	88.0274	92.6965
	5	89.1509	61.738	63.1482	85.7992	84.0275	88.4392
	10	40.1083	37.5713	38.8327	64.3842	70.8076	72.8722
	20	11.5479	16.7089	18.1568	42.0601	46.3697	50.8559
	40	10.9634	13.0123	13.625	15.2398	26.8177	28.2224
	Background	0	0	0	0	0	0
Transformed
	[Di-Ub] (μM)	M1			K63
	0	0	0	0	0	0	0
	2.5	-14.3266	18.4578	19.6185	7.58185	11.9726	7.30354
	5	10.8491	38.262	36.8518	14.2008	15.9725	11.5608
	10	59.8917	62.4287	61.1673	35.6158	29.1924	27.1278
	20	88.4521	83.2911	81.8432	57.9399	53.6303	49.1441
	40	89.0366	86.9877	86.375	84.7602	73.1823	71.7776
	Background	100	100	100	100	100	100

## Sheet: Fig1d
Figure 1d
E2-Ub raw intensity
	[M1 di-Ub] (µM)	RBR			NZF-RBR
		Y1			Y1
	0	63288037	56264878	52697856	50660173	58619568	52350464
	2.5	46717712	43099382	43476864	44590081	51981124	40119882
	5	37000688	32959642	32567056	36777168	44609782	40286380
	10	31784163	31314958	26177002	31712662	40334288	25477262
	20	26996771	14445324	23124224	25558496	26406866	26702692
	40	20760055	17450430	17496450	15140178	14488512	14994968
	Background	521335	247918	1395704	521335	247918	1395704
Normalised
	[M1 di-Ub] (µM)	RBR			NZF-RBR
	0	100	100	100	100	100	100
	2.5	73.6001	76.4973	82.0261	87.8934	88.6273	75.9972
	5	58.119	58.3961	60.7603	72.3109	75.999	76.3239
	10	49.808	55.4601	48.3046	62.2099	68.6744	47.2607
	20	42.1807	25.3448	42.354	49.9357	44.8145	49.6656
	40	32.2444	30.7095	31.3842	29.1567	24.3964	26.6889
	Background	0	0	0	0	0	0
Transformed
	[M1 di-Ub] (µM)	RBR			NZF-RBR
	0	0	0	0	0	0	0
	2.5	26.3999	23.5027	17.9739	12.1066	11.3727	24.0028
	5	41.881	41.6039	39.2397	27.6891	24.001	23.6761
	10	50.192	44.5399	51.6954	37.7901	31.3256	52.7393
	20	57.8193	74.6552	57.646	50.0643	55.1855	50.3344
	40	67.7556	69.2905	68.6158	70.8433	75.6036	73.3111
	Background	100	100	100	100	100	100

## Sheet: Fig1e
Figure 1e
E2-Ub raw intensity
			RNF216
	—		31536945	40838112	29199996
	M1		28564110	32606154	27438264
	K6		28426410	33974136	29940120
	K11		27172395	34878816	29303442
	K27		22750605	30797046	23969484
	K29		25410105	35145810	31397058
	K33		26968815	33470136	27063414
	K48		22963365	34157592	32655042
	K63		7957305	18787356	13040874
	Background		33075	161532	346500
Normalised
	-	M1	K6	K11	K27	K29	K33	K48	K63
	100	90.5636	90.1265	86.146	72.1103	80.5521	85.4998	72.7856	25.1532
	100	79.7624	83.1255	85.3496	75.3149	86.0059	81.8864	83.5765	45.79
	100	93.8942	102.565	100.359	81.8722	107.615	92.5951	111.974	43.996

## Sheet: Fig4c
Figure 4c
E2-Ub raw intensity
	Time (min)	WT			F63A			K96A			Q103A
	0	77700758	81854128	80851182	62820390	60826752	57064146	78504886	87465015	88643668	89967850	91480785	87750256
	2.5	49476255	50026088	50025534	55802215	50242840	46247217	62990526	70584195	73035518	82223286	83916360	69847156
	5	39927362	36270544	43754415	52690838	49228848	47563260	65130764	71775165	70060466	77597198	71080185	74474240
	10	25937605	27067856	26689899	66109789	59726120	50401251	64385258	74447670	71659212	68000572	69026595	60382168
	20	9122876	6868120	6541737	64092930	61520480	55795962	66558032	74761500	71757318	51586824	49331535	46885704
	Background	1170837	330296	73935	1170837	330296	73935	269750	778635	406368	269750	778635	406368
Normalised
	Time (min)	WT			F63A			K96A			Q103A
	0	100	100	100	100	100	100	100	100	100	100	100	100
	2.5	63.1196	60.9586	61.8387	88.616	82.5049	81.0197	80.1696	80.5266	82.3112	91.366	91.6601	79.5027
	5	50.6423	44.0856	54.0752	83.5691	80.8288	83.3289	82.9052	81.9004	78.9395	86.2086	77.5081	84.8003
	10	32.3622	32.7972	32.9498	105.336	98.1807	88.3087	81.9523	84.9834	80.7514	75.5098	75.244	68.6663
	20	10.3908	8.01952	8.00696	102.064	101.147	97.7747	84.7296	85.3454	80.8626	57.2109	53.53	53.2142
	Background	0	0	0	0	0	0	0	0	0	0	0	0

## Sheet: Fig4d
Figure 4d
E2-Ub raw intensity	WT			F63A			K96A			Q103A
Time (min)	rep1	rep2	rep3	rep1	rep2	rep3	rep1	rep2	rep3	rep1	rep2	rep3
0	35187715	30637827	30883136	24337100	23627022	24972228	19598215	16335357	14642850	21510470	22602627	17566250
2.5	30308800	26131326	29637918	21914600	19529163	22301688	17741915	13650447	14155836	19917225	20179884	17410022
5	20603030	21526524	25313918	21708925	19283364	21685236	16569615	13055898	13153984	19913235	19396173	17331062
10	7242515	5361171	10705096	20504610	19040169	20872512	13998250	10647012	11662110	18560340	17111070	16600118
20	4362020	4062054	4783566	20206595	18040419	20206804	7515640	5408787	6992660	12912685	9326598	14446860
Background	2949275	2019867	2139628	2949275	2019867	2139628	3180600	210552	138274	3180600	210552	138274
Normalised intensities	WT			F63A			K96A			Q103A
Time (min)	rep1	rep2	rep3	rep1	rep2	rep3	rep1	rep2	rep3	rep1	rep2	rep3
0	100	100	100	100	100	100	100	100	100	100	100	100
2.5	84.8662	84.2529	95.6678	88.6735	81.0347	88.3038	88.6932	83.3492	96.6423	91.3079	89.1804	99.1036
5	54.76	68.1623	80.6244	87.7118	79.8971	85.604	81.5527	79.662	89.7352	91.2862	85.6804	98.6505
10	13.3171	11.6755	29.7997	82.081	78.7716	82.0445	65.8905	64.723	79.4497	83.9053	75.4754	94.4564
20	4.38218	7.13603	9.19838	80.6876	74.1447	79.1289	26.4048	32.2375	47.2567	53.0941	40.711	82.1012
Background	0	0	0	0	0	0	0	0	0	0	0	0

## Sheet: Fig4e
Figure 4e
E2-Ub raw intensity
	Time (min)	WT			V284A			I326A
	0	5299518	5590284	5258496	6352710	6559266	5912938	5830818	5396748	5273814
	2.5	4092564	3959634	4502497	4705722	5482932	4859771	3882354	4044306	3304182
	5	3623760	3478524	3163683	5059824	5696082	5109420	3145380	3071796	2693712
	10	1623132	1925826	1978619	4312182	5906670	5077440	1515696	1838970	1435140
	20	552132	702660	805855	4268964	6031158	5441315	409542	562380	513198
	Background	6594	10038	17958	6594	10038	17958	4830	24444	10710
Normalised
	Time (min)	WT			V284A			I326A
	0	100	100	100	100	100	100	100	100	100
	2.5	77.1968	70.7782	85.574	74.0473	83.5655	82.1345	66.5556	74.8257	62.5766
	5	68.3397	62.1565	60.0268	79.6271	86.8201	86.3695	53.9059	56.7234	50.9776
	10	30.5415	34.3316	37.4134	67.846	90.0355	85.827	25.9332	33.7756	27.0644
	20	10.3069	12.412	15.0347	67.165	91.9363	91.9996	6.94667	10.0131	9.54737
	Background	0	0	0	0	0	0	0	0	0

## Sheet: Fig4f
Figure 4f
E2-Ub raw intensity	WT			C517A			Y519A
Time (min)	rep1	rep2	rep3	rep1	rep2	rep3	rep1	rep2	rep3
0	33196325	31519932	30474612	33480945	30973371	30504598	28570014	30541170	29914560
2.5	29192740	29086959	28729220	30484645	28833813	28095566	25935540	28003150	28757984
5	26598860	26094405	26149108	27487300	25777554	24223142	25621794	26234535	27171640
10	12223840	11947524	16710850	13933365	15605958	11871730	22172108	22713265	24448836
20	3865930	5120766	5844168	5147670	4012671	5692076	10127091	10693485	14394596
Background	666045	482019	1065584	666045	482019	1065584	75563	448780	792514
Normalised intensities
	WT			C517A			Y519A
Time (min)	rep1	rep2	rep3	rep1	rep2	rep3	rep1	rep2	rep3
0	100	100	100	100	100	100	100	100	100
2.5	87.6927	92.1613	94.0651	90.8691	92.9831	91.8169	90.7544	91.5659	96.0285
5	79.719	82.5197	85.2919	81.735	82.9597	78.6628	89.6534	85.6886	90.5813
10	35.5293	36.9403	53.1989	40.4308	49.6007	36.7069	77.5468	73.9871	81.2317
20	9.83664	14.9454	16.2487	13.6573	11.5792	15.7155	35.2754	34.0442	46.7072
Background	0	0	0	0	0	0	0	0	0

## Sheet: Fig5c
Figure 5c
E2-Ub raw intensity
	Time (min)	WT			L435A			M438A
		220610	220704	220704	220610	220704	220704	220610	220704	220704
	0	39887913	66355982	64474358	41939800	64466402	70016587	38119900	59968188	67122300
	5	20147067	36383578	35266392	34914180	61199138	62391534	30384340	51514866	53514475
	10	9154566	17968258	17272643	31307080	58915318	58900566	26774580	42678414	51124675
	20	2460591	6590276	7399102	32574500	58341206	59456509	23461760	38349288	42027825
	40	457827	2778930	2684191	31199420	59946348	60217027	17376380	30036420	31331300
	Background	103917	218680	198396	737520	218680	198396	737520	79218	177100
Normalised
	Time (min)	WT			L435A			M438A
	0	100	100	100	100	100	100	100	100	100
	5	50.3799	54.6815	54.5585	82.9485	94.9146	89.0787	79.3069	85.885	79.6732
	10	22.7495	26.8375	26.564	74.1939	91.3599	84.0786	69.6506	71.1303	76.1034
	20	5.92367	9.63389	11.2028	77.2699	90.4663	84.8749	60.7886	63.9017	62.5149
	40	0.889579	3.87111	3.86738	73.9326	92.9646	85.9642	44.5099	50.0212	46.5369
	Background	0	0	0	0	0	0	0	0	0

## Sheet: Fig6c
Figure 6c
E2-Ub raw intensity
	[M1 di-Ub] (µM)	WT			I358R
	0	33635281	29252104	26032424	34232225	26733500	37662702
	2.5	9943049	16351909	8758706	25984799	30016831	31739147
	5	6671763	9923886	9745582	24561717	27912822	31479118
	10	2900427	4512295	5259991	20602441	24296751	28266568
	20	1321228	2046069	1476442	14475460	16830167	24012329
	40	1058599	1099020	2321627	9660500	10217912	16584018
	Background	477856	267869	32912	742677	508000	175329
Normalised
	[M1 di-Ub] (µM)	WT			I358R
	0	100	100	100	100	100	100
	2.5	28.5462	55.4924	33.5614	75.3731	112.52	84.1985
	5	18.6803	33.3147	37.3571	71.1238	104.497	83.5049
	10	7.30627	14.6439	20.1045	59.3014	90.7085	74.9352
	20	2.54354	6.13506	5.55214	41.0062	62.2378	63.5867
	40	1.75147	2.8676	8.80292	26.6287	37.0247	43.7712
	Background	0	0	0	0	0	0
Transformed
	[M1 di-Ub] (µM)	WT			I358R
	0	0	0	0	0	0	0
	2.5	71.4538	44.5076	66.4386	24.6269	-12.5196	15.8015
	5	81.3197	66.6853	62.6429	28.8762	-4.49685	16.4951
	10	92.6937	85.3561	79.8955	40.6986	9.29153	25.0648
	20	97.4565	93.8649	94.4479	58.9938	37.7622	36.4133
	40	98.2485	97.1324	91.1971	73.3713	62.9753	56.2288
	Background	100	100	100	100	100	100

[truncated: 22 more sheets: Fig6d, Fig6e, Figure 7 uncropped gels, Fig7e, Fig7f, Sup. Fig. 1 uncropped gels, Supplementary Fig 1b, Supplementary Fig 1c, Supplementary Fig 1d, Sup. Fig. 2 uncropped gels, Supplementary Figure 2a, Supplementary Figure 2b, Supplementary Figure 2d, Sup. Fig. 3 uncropped gels, Sup. Fig. 5 uncropped gels, Supplementary Figure 5b, Supplementary Figure 5d, Supplementary Figure 5e, Supplementary Fig 5f, Sup. Fig. 7 uncropped gels …]
